# Supplementary material for: Bioassay-Guided Fractionation Networking for Discovery of Biofungicides from Cultivated Salvia canariensis
Source: Int J Mol Sci. 2024 Dec 12;25(24):13323. doi: 10.3390/ijms252413323 (PMC11677097; doi:10.3390/ijms252413323)
Supplement: Supplementary file 1 [file ijms-25-13323-s001.zip]

Archive with 1 entries (1 files):
- ijms-3244252-supplementary.pdf
